# Supplementary material for: Stochastic modelling of deep magmatic controls on porphyry copper deposit endowment
Source: Sci Rep. 2017 Mar 15;7:44523. doi: 10.1038/srep44523 (PMC5353633; doi:10.1038/srep44523)
Supplement: Supplementary Dataset 1 [file srep44523-s5.xls]

## Sheet: Sr KDs
This spreadsheet contains the KDs between various minerals and melts of changing compositions for the element Sr. KDS are from GERM (https://earthref.org/KDD/). GERM provides KDs for minerals in equilibrium with melts of different generic compositions (i.e., basalt, basaltic andesite, andesite, dacite, rhyolite). We have attributed to each lithology an average SiO2 value and converted this into r…
Lithology	SiO2	F	Sr plag	median Sr plag	Sr cpx	median Sr cpx	Sr opx	median Sr 0px	Sr amph	median Sr amph	Sr gar	median Sr Gar
basalt	50	100	1.77	2	0.096	0.11	0.002	0.0045	0.12	0.33	0.0025	0.0042
			2.04		0.252		0.000511		0.33		0.0011
			1.504		0.09		0.000924		0.376		0.00048
			2.845		0.12		0.007				0.00125
			2.536		0.08		0.09				0.0005
			3.715		0.05		0.01				0.1
			1.36		0.085		0.04				0.003
			2.75		0.117		0.0012				0.006
			2		0.05						0.01
			1.8		0.066						0.0099
			2.87		0.11						0.0011
			1.715		0.432						0.0017
			1.568		0.562						0.146
			1.44		0.06						0.167
			3.08		0.105						0.0042
			1.5		0.43						0.0082
			3.34		0.0844						0.005
					0.111						0.001
					0.095						0.02
					0.082						0.0023
					0.48						0.0051
					0.11
					0.56
					0.052
					0.282
					0.1283
					0.157
					0.096
					0.096
					0.13
					0.067
					0.0479
					0.139
					0.119
					0.109
					0.281
					0.449
					0.109
					0.274
					0.629
					0.062
					0.26
					0.608
andesite-basalt	55	59.0564	1.5	1.61	0.0782	0.0719	0.01	0.025	0.51	0.415	0.02	0.02
			2		0.0934		0.04		0.48		0.04
			1.4		0.04		0.0034		0.08		0.02
			1.8		0.062		0.0074		0.35		0.01
			1.4		0.06		0.1
			3.5		0.09		0.21
			1.18		0.07
			3.06		0.12
			1.67		0.07
			1.3		0.0719
			3.2		0.0745
			2.41
			1.4
			0.4
			3.17
			1.55
andesite	60	40.6803	3.4	2.615	0.5	0.1724	0.01	0.01725	0.28	0.234
			1.31		0.00187		0.0104		0.01
			1.83		0.0648		0.0241		0.495
			5.28		0.28		0.13		0.188
dacite	68	24.0859	1.45	2.87	0.23	0.39	0.0085	0.02725	0.0224	0.292	0.0154	0.0232
			4.4		0.39		0.046		0.094		0.031
			2.84		0.516				0.49
			1.9						0.6
			2.6
			2
			2.9
			4.5
			24.3
			10.7
low Si	72	16.0061	5.83	7.3	0.516	0.516	0.068	0.124	0.25
			7.8		0.2		0.18		1.13
			6.8		3.1				0.01
			33						0.9
									1.65
rhyolite	75	11.0669	10.5	11.35	0.5	0.5	0.17	0.09	0.77	0.9	0.02	0.02
			13.1		0.17		0.01		14.7
			4.04		6.4
			12.2

## Sheet: Y KDs
	This spreadsheet contains the KDs between various minerals and melts of changing compositions for the element Y. KDS are from GERM (https://earthref.org/KDD/). GERM provides KDs for minerals in equilibrium with melts of different generic compositions (i.e., basalt, basaltic andesite, andesite, dacite, rhyolite). We have attributed to each lithology an average SiO2 value and converted this into re…
Lithology	SiO2	F	Y plag	median Y plag	Y cpx	median Y cpx	Y opx	median Y 0px	Y amph	median Y amph	Y gar	median Y Gar
basalt	50	100	0.023	0.02595	0.38	0.5135	0.6	0.174	0.6	0.4665	2.7	3.4
			0.031		1.05		0.168		0.333		6
			0.008		0.412		0.18				2.11
			0.009		0.65		0.095				2.9
			0.043		2.48		1.1				3.2
			0.282		2.95		0.01				3.4
			0.0227		0.245						7.4
			0.042		0.29						11.4
			0.019		1.71						3.9
			0.0289		0.421						4.6
					0.72						0.7
					0.467						3.1
					0.165						4.2
					0.738						7.1
					0.2						2.8
					1.27						2.13
					0.32						4.83
					0.56
					0.24
					1
					0.16
					0.27
					0.58
					0.9
					0.24
					1.1
andesite-basalt	55	59.0564	0.014	0.035	0.24	0.91	0.19	0.365	0.4	0.85	2.5	6
			0.032		0.91		0.54		1.3		9.1
			0.01		1						6
			0.038
			0.2
			0.1
andesite	60	40.6803	0.066	0.066	2.4	2.4	0.46	0.46
dacite	68	24.0859							2.46	2.78
									11.3	4.66
									1.3
									3.1
low Si	72	16.0061	0.083		2.7		0.44		4
			0.55		7.6		1.07		45.2
			0.04				0.5		8.28
			0.21				0.4		11
							1.2
rhyolite	75	11.0669	0.022	0.0835	2.6	4.1	1.1	0.785	4	9.64	130	130
			0.084		5.5				23.1

## Sheet: Fractionating assemblages
	This spreadsheet reports the experimental results of mineral assemblages forming in equilibrium with starting basaltic melts under hydrous conditions at various T and P. Mineral percentages for each run (at specific T and P) are from the reported studies. Percentages of the solid portion (minerals) were recalculated to 100% to obtain the fractionating mineral assemblage. For the experiments of Mü…
study	starting lithology	starting lithology MgO (wt.%)	H2O initial (wt.%)	P (kbar)	Median P	Melt fraction	garnet %	garnet recalculated	spinel %	spinel recalculated	olivine %	olivine recalculated	opx %	opx recalculated	plagioclase %	plagioclase recalculated	cpx %	cpx rec	amphibole %	amphibole recalculated	Y_garnet	Y_spinel	Y_olivine	Y_plagioclase	Y_cpx	Y_amphibole	Y opx	Y_bulk	Y_melt	Sr_garnet	Sr_spinel	Sr_olivine	Sr_plagioclase	Sr_cpx	Sr_amphibole	Sr_opx	Sr_bulk	Sr_melt	Sr/Y (melt)
Moore and Carmichael (1998)	Basaltic andesite Mas-22	6.68		0.517	1.017	90		0	1	10	7	70			2	20		0		0	3.53081	0	0	0.0281098	0.589381	0.501062	0.20816	0.00562196	22.2091	0.00945572	0	0	1.47401	0.0867842	0.283913	0.00728361	0.294802	538.565	24.2498
				0.607		52		0	2	4.16667	10	20.8333			30	62.5	6	12.5		0	8.96858	0	0	0.0477645	1.48961	1.06509	0.393752	0.119229	35.5767	0.0216692	0	0	2.3416	0.14402	0.246389	0.0150662	1.47214	367.184	10.3209
				0.731		96		0	1	25	3	75				0		0		0	3.16406	0	0	0.0258525	0.509115	0.458523	0.188229	0	20.8333	0.00635351	0	0	1.39589	0.0817635	0.333033	0.00668667	0	520.833	25
				0.989		71		0		0	8	27.5862			14	48.2759	6	20.6897		0	5.28299	0	0	0.0366422	0.936987	0.694159	0.286292	0.0739085	27.4649	0.0171675	0	0	1.8005	0.108027	0.206085	0.00997231	0.875687	521.748	18.9969
				1.017		94		0	1	16.6667	5	83.3333				0		0		0	3.27931	0	0	0.026584	0.534575	0.471987	0.194651	0	21.2766	0.00742315	0	0	1.42091	0.0833686	0.315351	0.00687581	0	531.915	25
				1.072		96		0	1	25	3	75				0		0		0	3.16406	0	0	0.0258525	0.509115	0.458523	0.188229	0	20.8333	0.00635351	0	0	1.39589	0.0817635	0.333033	0.00668667	0	520.833	25
				1.255		97		0		0	3	100				0		0		0	3.10883	0	0	0.0254943	0.496843	0.452038	0.185098	0	20.6186	0.00580535	0	0	1.38374	0.0809849	0.342365	0.00659548	0	515.464	25
				1.613		75		0	5	20	6	24			8	32	6	24		0	4.81316	0	0	0.0346533	0.849858	0.643781	0.267713	0.0620806	26.1946	0.0158107	0	0	1.71913	0.102696	0.212653	0.0092738	0.556283	568.077	21.6868
				2.04		86		0		0	8	57.1429			3	21.4286	3	21.4286		0	3.8144	0	0	0.0297231	0.649804	0.533375	0.222606	0.0258634	23.1653	0.011346	0	0	1.53165	0.0905048	0.257711	0.00773582	0.330926	553.09	23.8758
Carmichael	Basaltic andesite Mas-22	6.68		2.22	2.651	66		0	2	5.88235		0			3	8.82353		0	28	82.3529	5.98099	0	0	0.0392896	1.05856	0.767459	0.31134	0.635492	23.2706	0.0186634	0	0	1.91492	0.115563	0.205238	0.0109854	0.337983	658.317	28.2896
				2.496		76		0		0	3	12.5				0	4	16.6667	17	70.8333	4.70604	0	0	0.0341732	0.829373	0.632165	0.26326	0.480959	23.0618	0.0154493	0	0	1.70002	0.101448	0.215113	0.00911247	0.15643	630.249	27.3287
				2.806		65		0	1	2.85714		0			3	8.57143		0	31	88.5714	6.1382	0	0	0.0398416	1.08471	0.783737	0.316606	0.697582	22.7829	0.0189359	0	0	1.93975	0.117203	0.206051	0.0112099	0.348766	661.923	29.0535
				3.027		82		0		0	2	11.1111				0		0	16	88.8889	4.13596	0	0	0.031429	0.716423	0.569465	0.238054	0.506191	22.0592	0.013094	0	0	1.59445	0.0945739	0.236745	0.00823972	0.21044	584.816	26.5112
Müntener et al. 2001	Basalt 85-44	10.79	3.8	12	12	88.9		0		0	0		8.2	73.8739		0	2.8	25.2252		0	3.60537	0	0	0.0285445	0.605414	0.509604	0.212036	0.309356	21.6931	0.00998974	0	0	1.48938	0.0877752	0.276186	0.00740325	0.00792678	561.905	25.9026
			3.8	12		77.5		0		0	0		9.9	44		0	12.6	56		0	4.5523	0	0	0.0334655	0.799567	0.615407	0.256719	0.560714	22.3696	0.0148905	0	0	1.67222	0.0996334	0.219416	0.00887953	0.0164608	642.46	28.7202
			3.8	12		65.3		0		0	0		14.1	40.634		0	20.5	59.0778		0	6.09035	0	0	0.0396752	1.0768	0.778791	0.315017	0.764153	22.1148	0.0188551	0	0	1.93223	0.116706	0.205772	0.0111417	0.028452	756.468	34.2065
			3.8	12		49.8	4.9	9.76096	0.6	1.19522	0		13.7	27.2908		0	31	61.753		0	9.65222	0	0	0.0492534	1.57175	1.13031	0.408555	2.02425	9.79303	0.0219831	0	0	2.42858	0.149885	0.258687	0.0159543	0.0529642	967.62	98.807
Moore G., and Carmichael, L. S. E. (1998) The hydrous phase equilibria (to 3 kbar) of an andesite and basaltic andesite from western Mexico: constraints on water content and conditions of phenocryst growth. Contrib Mineral Petrol (1998) 130: 304-319
Müntener O., Kelemen, P. O., Grove, T. L. (2001) The role of H2O during crystallization of primitive arc magmas under uppermost mantle conditions and genesis of igneous pyroxenites: an experimental study. Contrib Mineral Petrol (2001) 141: 643-658
Kelemen, P. B., Hanghoj, K., & Greene, A. R. One View of the Geochemistry of Subduction-related Magmatic Arcs, with an Emphasis on Primitive Andesite and Lower Crust, in Treatise on Geochemistry, H. D. Holland, K. K. Turekian, Eds. (Elsevier, Amsterdam, 2004), vol. 3, pp. 593-659.

## Sheet: polynomial fittings
	The three trends of Sr/Y versus melt fraction identified for different median values of Pressure (0.1, 0.26 and 1.2 GPa) at which experiments were carried out were fitted with 3rd and 2nd order polynomial equations. The parameters a, b, c, d of the polynomial equations (y= ax^3, + bx^2, + cx + d) were then fitted through 2nd order polynomial equations to obtain their variations with pressure. Ult…
study	starting lithology	starting lithology MgO (wt.%)	H2O initial (wt.%)	P (kbar)	Median P	Melt fraction	Sr/Y (melt)
Moore and Carmichael (1998)	Basaltic andesite	6.68		0.517	1.017	90	24.2498
				0.607		52	10.3209
				0.731		96	25
				0.989		71	18.9969
				1.017		94	25
				1.072		96	25
				1.255		97	25
				1.613		75	21.6868
				2.04		86	23.8758
Carmichael	Basaltic andesite	6.68		2.22	2.651	66	28.2896
				2.496		76	27.3287
				2.806		65	29.0535
				3.027		82	26.5112
Müntener et al. 2001	Basalt	10.79	3.8	12	12	88.9	25.9026
			3.8	12		77.5	28.7202
			3.8	12		65.3	34.2065
			3.8	12		49.8	98.807
Moore G., and Carmichael, L. S. E. (1998) The hydrous phase equilibria (to 3 kbar) of an andesite and basaltic andesite from western Mexico: constraints on water content and conditions of phenocryst growth. Contrib Mineral Petrol (1998) 130: 304-319
Müntener O., Kelemen, P. O., Grove, T. L. (2001) The role of H2O during crystallization of primitive arc magmas under uppermost mantle conditions and genesis of igneous pyroxenites: an experimental study. Contrib Mineral Petrol (2001) 141: 643-658
Annen, C., Blundy, J.D. & Sparks, R.S.J. The genesis of intermediate and silicic magmas in deep crustal hot zones. J. Pet. 47, 505–539 (2006).
	Parameters of 3rd order polynomial equations of the type y = ax^3 + bx^2 + cx + d
P	a	b	c	d	a eq	b eq	c eq	d eq
1.017	0	-0.00634498	1.27417	-38.839	3.07507e-17	-0.00634498	1.27417	-38.839
2.7	0	0.00122802	-0.311528	43.8317	2.86094e-17	-0.311528	43.8317	43.8317
12	-0.00321343	0.753133	-58.7317	1552.72	-0.00321343	-9.07388	500.657	1552.72
