# Supplementary material for: Stochastic modelling of deep magmatic controls on porphyry copper deposit endowment
Source: Sci Rep. 2017 Mar 15;7:44523. doi: 10.1038/srep44523 (PMC5353633; doi:10.1038/srep44523)
Supplement: Supplementary Dataset 2 [file srep44523-s6.xls]

## Sheet: low flux
Time (Ma)	H2O parent (wt.%)	H2O assimilant (wt.%)	P kbars	a Pressure	b Pressure	c Pressure	P saturation	Delta P	H2O % in melt	a crustal	b crustal	c crustal	crustal Melt fraction Annen	crustal Melt fraction Annen logical test	crustal Melt fraction Annen logical test2	crustal Melt fraction Annen logical test3	Magma rate (m/Ma)	Magma rate time integrated (m/Ma)	Disk radius (m)	V crustal Melt fraction rate time integrated (m3)	tons crustal melt fraction time integrated	crustal Melt% Annen	a residual	b residual	c residual	residual Melt fraction Annen	residual Melt fraction Annen logical test	residual Melt fraction Annen logical test2	Magma rate (tons/Ma/km arc)	V residual melt fracton time integrated	Magma rate time integrated (tons/Ma/km arc)	tons residual melt fraction time integrated	SiO2 total	all melt %	residual Melt% Annen	H2O wt% in residual melt	log test H2O wt% in residual melt	a H2O	b H2O	c H2O	residual melt Annen logical test for H2O solubility (F=100-10%)	H2O solubility in melt (F =100-10 %)	H2O wt% in residual melt logical test 100-10% F range	Excess residual H2O	H2O wt% in crust	H2O wt% in partial melt	H2O solubility (wt.%) with Annen crustal melt %	H2O solubility (wt.%) with Annen crustal melt % logical test	Excess H2O partial melt
4.78612	3.88283	0.768757	3.2049	-0.00472164	0.620379	-1.11204	3.44968	-0.244781	7.81834	-0.00219497	0.0318582	-0.0251054	0.0544514	0.0544514	0.0544514	0.0544514	5000	23930.6	7500	2.30269e+11	5.98699e+11	5.44514	0.00172119	0.0168756	0.142335	0.214098	0.214098	0.214098	5000	9.05398e+11	23930.6	2.35403e+12	66.5025	26.855	21.4098	18.1357	18.1357	7.44294e-05	-0.0406914	8.52505	21.4098	7.68797	7.68797	10.4478	0.768757	14.1182	8.30569	8.30569	5.81255
3.37924	3.67754	0.249341	8.09861	-0.00474345	0.691152	-1.29404	4.81047	3.28814	9.44456	-0.00228731	0.0338835	-0.0308619	0.0935279	0.0935279	0.0935279	0.0935279	5000	16896.2	7500	2.79256e+11	7.26067e+11	9.35279	0.00217678	0.0108654	0.0914899	0.322254	0.322254	0.322254	5000	9.62189e+11	16896.2	2.50169e+12	59.9346	41.5782	32.2254	11.4119	11.4119	0.000263643	-0.144035	21.1452	32.2254	16.7774	11.4119	-5.36546	0.249341	2.66595	19.8211	2.66595	-17.1552
0.86054	3.63961	0.748987	8.01325	-0.00451051	0.584284	-1.02389	7.81326	0.199989	17.4848	0.000294667	0.00798929	-0.0291276	0.0538137	0.0538137	0.0538137	0.0538137	5000	4302.7	7500	4.09173e+10	1.06385e+11	5.38137	0.0056867	-0.0355456	0.0662457	0.146565	0.146565	0.146565	5000	1.11441e+11	4302.7	2.89746e+11	70.0639	20.0379	14.6565	24.8327	24.8327	0.000259674	-0.141867	20.9008	14.6565	18.8773	18.8773	5.9554	0.748987	13.9181	20.1449	13.9181	-6.22674
[truncated: 94 more columns]

## Sheet: high flux
Time (a)	H2O parent (wt.%)	H2O assimilant (wt.%)	P kbars	SiO2	Melt fraction	a Pressure	b Pressure	c Pressure	P saturation	Delta P	H2O % in melt	Volume mobile magma km3	% mobile melt	Volume melt km3	Vol melt m3	Mass melt (tons)	Volume magma injected	fixed rate (km3/y)	Volume injection m3	mass injection	% melt	%melt	tons melt	Melt%	Total melt%	H2O wt% in residual melt	log test H2O wt% in residual melt	a H2O	b H2O	c H2O	random dacite	residual melt Annen logical test for H2O solubility (F=100-10%)	H2O solubility in melt (F =100-10 %)	log test H2O solub	H2O wt% in melt logical test 100-10% F range	Excess H2O %	H2O residual (tons)	Excess H2O (tons)	log test excess H2O (tons)	new total hydrous melt	H2O in residual melt (tons)	Excess H2O total in melt (tons)	total melt ton	% H2O excess	excess H2O ton	Kd Cu	Cu total melt ppm	Cu tot ton	Cu res melt ppm
144723	3.40466	0.673673	2.58557	69.8581	20.4152	-0.00451515	0.584908	-1.02539	2.60012	-0.0145484	6.52732	612.31	0.756119	462.979	4.62979e+11	1.15745e+12	2297.38	0.016	2.29738e+12	5.74345e+12	20.1525	20.1525	1.15745e+12	20.1525	20.1525	11.3489	16.6771	5.60489e-05	-0.0306476	7.12964	27	20.4152	6.52732	6.52732	6.52732	10.1497	6.78822e+10	1.17478e+11	1.17478e+11	1.03997e+12	6.78822e+10	1.17478e+11	1.15745e+12	10.1497	1.17478e+11	90.2788	5.86477	6.78817e+06	0.582889
76041.6	2.38899	0.673278	2.07046	70.4578	19.3205	-0.00398574	0.523951	-0.881884	1.91687	0.153589	5.57836	161.072	0.715575	115.259	1.15259e+11	2.88149e+11	1221.83	0.016	1.22183e+12	3.05457e+12	9.43337	9.43337	2.88149e+11	9.43337	9.43337	7.96331	12.365	4.17136e-05	-0.0228133	6.00355	27	19.3205	5.57836	5.57836	5.57836	6.78669	1.49831e+10	1.95557e+10	1.95557e+10	2.68593e+11	1.49831e+10	1.95557e+10	2.88149e+11	6.78669	1.95557e+10	52.6611	5.04123	1.45262e+06	1.11876
75786.6	2.4288	0.522791	2.06855	69.9501	20.2464	-0.00400536	0.526209	-0.887093	1.91249	0.156059	5.55519	159.397	0.749866	119.526	1.19526e+11	2.98816e+11	1217.83	0.016	1.21783e+12	3.04458e+12	9.81467	9.81467	2.98816e+11	9.81467	9.81467	8.096	11.9962	4.1662e-05	-0.0227851	5.99943	27	20.2464	5.55519	5.55519	5.55519	6.44103	1.55306e+10	1.92468e+10	1.92468e+10	2.79569e+11	1.55306e+10	1.92468e+10	2.98816e+11	6.44103	1.92468e+10	51.5478	5.64726	1.68749e+06	1.32696
[truncated: 74 more columns]
